# Supplementary material for: Sex Hormone-Binding Globulin Prevents Carbon Tetrachloride-Induced Liver Fibrosis Development
Source: Int J Mol Sci. 2026 May 28;27(11):4893. doi: 10.3390/ijms27114893 (PMC13256505; doi:10.3390/ijms27114893)
Supplement: Supplementary file 1 [file ijms-27-04893-s001.zip]

Archive with 1 entries (1 files):
- ijms-4288750-supplementary.pdf
